# Supplementary material for: The Effect of Fangcang Shelter Hospitals under Resource Constraints on the Spread of Epidemics
Source: Int J Environ Res Public Health. 2023 May 12;20(10):5802. doi: 10.3390/ijerph20105802 (PMC10217850; doi:10.3390/ijerph20105802)
Supplement: Supplementary file 1 [file ijerph-20-05802-s001.zip]

Archive with 3 entries (2 files):
- code/
- code/fangcang.py
- Supplementary Material.pdf
